# Supplementary material for: Preclinical Alzheimer's and vascular biomarkers alter brain aging in cognitively normal adults: a MRI-based study
Source: Front Aging Neurosci. 2025 Nov 24;17:1653074. doi: 10.3389/fnagi.2025.1653074 (PMC12682785; doi:10.3389/fnagi.2025.1653074)
Supplement: Supplementary file 1 [file Data_Sheet_1.csv]

Region name	Description	N vs All	N vs All (men)	N vs All (women)	N vs AD	N vs V	N vs AV
LBV	WBLEAP Volume	1	1	1	4.14668730464E-08	1	1
LCVLVIIIX	LEAP Cerebellar Vermal Lobules Viii-X Volume	1	1	1	1	1	1
LCVLVIVII	LEAP Cerebellar Vermal Lobules Vi-Vii Volume	1	1	1	1	1	0.0185489479514264
LCVLVIVV	LEAP Cerebellar Vermal Lobules I-V Volume	1	1	1	1	0.0739733086162364	0.457958549963626
LFVV	LEAP Fourth Ventricle Volume	1	1	1	1	1	1
LHVL	LEAP Left Hippocampus Volume	1	1	1	1.6139869774E-08	1	0
LHVR	LEAP Right Hippocampus Volume	1	1	1	0.00064367538570087	1	2.908784E-14
LLACCU	LEAP Left Accumbens Area Volume	1	1	1	2.455696079817E-08	1	7.1265216E-13
LLACGCV	LEAP Left Anterior Cingulate Gyrus Volume	1	1	1	1	1	1
LLAINSV	LEAP Left Anterior Insula Volume	1	1	1	1	1	3.00720059875914E-05
LLAMYG	LEAP Left Amygdala Volume	2.116623454285E-08	0.000579772587485539	0.28207268348462	0	0.00647539960580035	0
LLANGV	LEAP Left Angular Gyrus Volume	1	1	1	4.52725039491453E-05	1	2.79419276605E-09
LLAOGV	LEAP Left Anterior Orbital Gyrus Volume	1	1	1	1	1.092821544368E-08	1
LLBFBV	LEAP Left Basal Forebrain Volume	0.219003379505257	1	1	1	1.1635137E-13	4.73550088E-11
LLCALCV	LEAP Left Calcarine Cortex Volume	1	1	1	1	0.0404830953722773	0.000188501762150906
LLCBEV	LEAP Left Cerebellum Exterior Volume	1	1	1	1	1	1
LLCOPERV	LEAP Left Central Operculum Volume	1	1	1	1	1	1
LLCUNV	LEAP Left Cuneus Volume	1	1	1	0.000508627144336304	1	0.013815547461891
LLCV	LEAP Left CaudateVolume	1	1	1	1	0	1
LLENTAV	LEAP Left Entorhinal Area Volume	7.19737958121E-09	0.0276821322043298	0.262094201840565	0	0	0
LLFOPV	LEAP Left Frontal Operculum Volume	1	1	1	1	0	0.0614058895792705
LLFPV	LEAP Left Frontal Pole Volume	1	1	1	1	0.360281703009474	1
LLFUSIGV	LEAP Left Fusiform Gyrus Volume	1	1	1	1	0.712950703985233	0
LLGYRRV	LEAP Left Gyrus Rectus Volume	1	1	1	1	2.90292557620919E-05	3.806144289E-11
LLILVV	LEAP Left Inferior Lateral Ventricle Volume	0.235987440375129	0.0111312431227371	1	0	0.00631322010654556	0
LLINFOGV	LEAP Left Inferior Occipital Gyrus Volume	1	1	1	1	1	6.96653846E-12
LLINFTGV	LEAP Left Inferior Temporal Gyrus Volume	1	1	1	0.00144658444386536	1	0
LLLATOGV	LEAP Left Lateral Orbital Gyrus Volume	1	1	1	0.016899191385914	0	0.0935286461834743
LLLINGGV	LEAP Left Lingual Gyrus Volume	1	1	1	1	1.1635137E-13	0.033006677955156
LLMCINGGV	LEAP Left Middle Cingulate Gyrus Volume	1	1	1	1	1	1
LLMFCV	LEAP Left Medial Frontal Cortex Volume	1	1	1	1	0.726046400760622	2.1481372237E-10
LLMOCCGV	LEAP Left Middle Occipital Gyrus Volume	1	1	1	0.15815226578179	1	1
LLMORBGV	LEAP Left Medial Orbital Gyrus Volume	1	1	1	1	1.82285175587271E-06	6.125899787E-11
LLMTGV	LEAP Left Occipital Pole Volume	1	1	1	1.83723181113E-09	1	1.64346314E-12
LLOCCPV	LEAP Left Occipital Pole Volume	1	1	1	1	1	1
LLOCFUGV	LEAP Left Occipital Fusiform Gyrus Volume	1	1	1	1	0	0.0004394501600542
LLOPIFGV	LEAP Left Opercular Part of The Inferior Frontal Gyrus Volume	1	1	1	0.661149845062014	1	1.46141139334421E-06
LLORIFGV	LEAP Left Orbital Part of The Inferior Frontal Gyrus Volume	1	1	1	0.366847081122925	3.565973238917E-08	0
LLPAHIPGV	LEAP Left Parahippocampal Gyrus Volume	1	1	1	2.98999392651655E-05	0	0
LLPALV	LEAP Left Pallidum Volume	1	1	1	1	0.000213753604516143	0.249959065145421
LLPAROPV	LEAP Left Parietal Operculum Volume	1	1	1	1	0.0134275431894558	1
LLPCINGV	LEAP Left Posterior Cingulate Gyrus Volume	1	1	1	1	1	0.000547573458990258
LLPGV	LEAP Left Postcentral Gyrus Volume	1	1	1	1	1	1
LLPINSV	LEAP Left Posterior Insula Volume	1	1	1	1	1	1
LLPLANPV	LEAP Left Planum Polare Volume	1	1	1	1	2.135047694E-11	3.3962283663147E-07
LLPLANTV	LEAP Left Planum Temporale Volume	1	1	1	1	1	1
LLPOBGV	LEAP Left Posterior Orbital Gyrus Volume	1	1	1	1	1.733635457E-11	1.23623334E-12
LLPOSTGV	LEAP Left Postcentral Gyrus Medial Segment Volume	1	1	1	0.113491207960778	0.00198271607649902	5.80925228484963E-05
LLPRECV	LEAP Left Precuneus Volume	1	1	1	1	6.66268856868157E-05	0
LLPREGV	LEAP Left Precentral Gyrus Medial Segment Volume	1	1	1	1	1	1
LLPRGV	LEAP Left Precentral Gyrus Volume	1	1	1	0.0155155341209847	1	1
LLPUTV	LEAP Left Putamen Volume	1	1	1	0.0019857593531063	0	1.71618275E-12
LLSFGMV	LEAP Left Middle Temporal Gyrus Volume	1	1	1	1	0	0
LLSFGV	LEAP Left Superior Frontal Gyrus Volume	1	1	1	5.8515308876128E-07	1	1
LLSTPGV	LEAP Left Superior Temporal Gyrus Volume	1	1	1	9.24993415E-12	1	0
LLSUBCAV	LEAP Left Subcallosal Area Volume	1	1	1	1	0	1.7480279768112E-07
LLSUOGV	LEAP Left Superior Occipital Gyrus Volume	1	1	1	1	1	1
LLSUPALV	LEAP Left Superior Parietal Lobule Volume	1	1	1	1	1	1
LLSUPMCV	LEAP Left Supplementary Motor Cortex Volume	1	1	1	1	1	1
LLSUPRGV	LEAP Left Supramarginal Gyrus Volume	1	1	1	1	1	2.61392738776234E-05
LLTHAPV	LEAP Left Thalamus Proper Volume	1	1	1	1	1	1
LLTPV	LEAP Left Temporal Pole Volume	1	1	1	0.000214600204143101	4.50064563395E-09	0.00248566659721439
LLTRIFGV	LEAP Left Triangular Part of The Inferior Frontal Gyrus Volume	1	1	1	0.124412121768204	9.088496622E-11	1
LLTTGV	LEAP Left Transverse Temporal Gyrus Volume	1	1	1	0.0123329278318564	3.45560731652705E-05	1
LLVENDCV	LEAP Left Ventral Diencephalon Volume	1	1	1	1	1.01430763788E-09	2.6195938596096E-07
LMEDUV	LEAP Medulla Volume	1	1	1	0.0357244028788206	1.04475679219E-08	1
LMFGYV	LEAP Left Middle Frontal Gyrus Volume	1	1	1	1	1	1
LMIDBV	LEAP Midbrain Volume	1	1	1	1	0	1
LPONSV	LEAP Pons Volume	1	1	1	1	0.000595943925782771	1
LRACCU	LEAP Right Accumbens Area Volume	1	1	1	2.85222407503394E-06	1.1410433709E-08	1.3645086904823E-07
LRACGCV	LEAP Right Anterior Cingulate Gyrus Volume	1	1	1	1	1	1
LRAINSV	LEAP Right Anterior Insula Volume	1	1	1	1	0.000214662866207638	0.00116451491682068
LRAMYG	LEAP Right Amygdala Volume	8.6216826966634E-07	1	0.00317932481147465	0	0.821008374290243	0
LRANGV	LEAP Right Angular Gyrus Volume	1	1	1	6.59229870192402E-06	1	0
LRAOGV	LEAP Right Anterior Orbital Gyrus Volume	1	1	1	1	6.716007772134E-07	1
LRBFBV	LEAP Right Basal Forebrain Volume	0.00149339744799193	1	0.346803895999198	0.00232940065401888	0	9.0991136847E-10
LRCALCV	LEAP Right Calcarine Cortex Volume	1	1	1	1	1	0.0020369997928813
LRCBEV	LEAP Right Cerebellum Exterior Volume	1	1	1	1	1	5.22074004614126E-05
LRCOPERV	LEAP Right Central Operculum Volume	1	1	1	0.154970511891197	1	1
LRCUNV	LEAP Right Cuneus Volume	1	1	1	1	1	1
LRCV	LEAP Right Caudate Volume	1	1	1	1	0	1
LRENTAV	LEAP Right Entorhinal Area Volume	1.73119207858E-09	2.72541064838538E-06	1	0	0	0
LRFOPV	LEAP Right Frontal Operculum Volume	1	1	1	1	0	3.87257390807028E-05
LRFPV	LEAP Right Frontal Pole Volume	1	1	1	1	1.62115396018514E-06	1
LRFUSIGV	LEAP Right Fusiform Gyrus Volume	1	1	1	1	0.00460440255381678	0
LRGYRRV	LEAP Right Gyrus Rectus Volume	1	1	1	1	1	1
LRILVV	LEAP Right Inferior Lateral Ventricle Volume	1	1	1	0.000131549489506	5.167455353E-11	0.0155884579459588
LRINFOGV	LEAP Right Inferior Occipital Gyrus Volume	1	1	1	1	1	6.1023973918495E-07
LRINFTGV	LEAP Right Inferior Temporal Gyrus Volume	1	1	1	1	1	0
LRLATOGV	LEAP Right Lateral Orbital Gyrus Volume	1	1	1	1	4.267186604E-11	0
LRLINGGV	LEAP Right Lingual Gyrus Volume	1	1	1	1	0.000249285422038392	1
LRMCINGGV	LEAP Right Middle Cingulate Gyrus Volume	1	1	1	8.3181948296041E-07	7.72939944110318E-05	3.88322707E-12
LRMFCV	LEAP Right Medial Frontal Cortex Volume	1	1	1	1	1	1
LRMFGYV	LEAP Right Middle Frontal Gyrus Volume	1	1	1	1	1	1
LRMOCCGV	LEAP Right Middle Occipital Gyrus Volume	1	1	1	1	2.22522001E-12	1
LRMORBGV	LEAP Right Medial Orbital Gyrus Volume	1	1	1	1	2.0882081408824E-05	0
LRMTGV	LEAP Right Occipital Pole Volume	0.0615215940355487	1	1	0	0.000202322794482068	0
LROCCPV	LEAP Right Occipital Pole Volume	1	1	1	1	1	1
LROCFUGV	LEAP Right Occipital Fusiform Gyrus Volume	1	1	1	1	1	1.990335383173E-07
LROPIFGV	LEAP Right Opercular Part of The Inferior Frontal Gyrus Volume	1	1	1	1	0	0.0206757586198523
LRORIFGV	LEAP Right Orbital Part of The Inferior Frontal Gyrus Volume	1	1	1	1	1	1.46116050487866E-05
LRPAHIPGV	LEAP Right Parahippocampal Gyrus Volume	1	1	1	6.662570495E-11	0.0314930167894818	0
LRPALV	LEAP Right Pallidum Volume	1	1	1	1	1	1
LRPAROPV	LEAP Right Parietal Operculum Volume	1	1	1	1	1	1
LRPCINGV	LEAP Right Posterior Cingulate Gyrus Volume	1	1	1	1	1	0.0300054580938843
LRPGV	LEAP Right Postcentral Gyrus Volume	1	1	1	1.7282094111337E-07	1	1
LRPINSV	LEAP Right Posterior Insula Volume	1	1	1	0.548326787160161	1	1
LRPLANPV	LEAP Right Planum Polare Volume	1	1	1	1	7.837706272884E-08	1
LRPLANTV	LEAP Right Planum Temporale Volume	1	1	1	1	1	1
LRPOBGV	LEAP Right Posterior Orbital Gyrus Volume	1	1	1	1	1.8133361479E-10	0
LRPOSTGV	LEAP Right Postcentral Gyrus Medial Segment Volume	1	1	1	1	4.45044002E-12	1
LRPRECV	LEAP Right Precuneus Volume	1	1	1	1	1	0
LRPREGV	LEAP Right Precentral Gyrus Medial Segment Volume	1	1	1	1	8.48665899646495E-05	1
LRPRGV	LEAP Right Precentral Gyrus Volume	1	1	1	1	0.513777336242159	1
LRPUTV	LEAP Right Putamen Volume	1	1	1	1	3.06731307E-11	0.0038513461124523
LRSFGMV	LEAP Right Middle Temporal Gyrus Volume	1	1	1	1	0.000370395778398924	0
LRSFGV	LEAP Right Superior Frontal Gyrus Volume	1	1	1	1	0.199894271545763	1
LRSTPGV	LEAP Right Superior Temporal Gyrus Volume	1	1	1	1	1	0.749403967447694
LRSUBCAV	LEAP Right Subcallosal Area Volume	1	1	1	1	1.454392E-14	1
LRSUOGV	LEAP Right Superior Occipital Gyrus Volume	1	1	1	1	6.1032329401467E-07	0.000486490567078057
LRSUPALV	LEAP Right Superior Parietal Lobule Volume	1	1	1	1	0.000469754696936775	3.39342286564959E-05
LRSUPMCV	LEAP Right Supplementary Motor Cortex Volume	1	1	1	1	1	1
LRSUPRGV	LEAP Right Supramarginal Gyrus Volume	1	1	1	1	0.429193070043343	1
LRTHAPV	LEAP Right Thalamus Proper Volume	1	1	1	1	1	0.503730183641185
LRTPV	LEAP Right Temporal Pole Volume	1	1	1	1	1.91011140238E-09	1.779332459151E-08
LRTRIFGV	LEAP Right Triangular Part of The Inferior Frontal Gyrus Volume	1	1	1	1	1.1270084865E-10	1
LRTTGV	LEAP Right Transverse Temporal Gyrus Volume	1	1	1	0.00187973834498245	4.1013859E-12	0
LRVENDCV	LEAP Ventral Diencephalon Volume	1	1	1	0.0556988786782245	0.0296274636408332	0.00594791875151668
LSCEREPV	LEAP Superior Cerebellar Peduncle Volume	1	1	1	0.141618746329591	3.79391318651168E-05	8.39922302235951E-05
LTVV	LEAP Third Ventricle Volume	1	1	1	0.134779965669112	0	0.000842079155195519
LVV	LEAP Ventricular Volume	1	1	1	1	0	3.0616679924655E-07
