# Supplementary material for: Preclinical Alzheimer's and vascular biomarkers alter brain aging in cognitively normal adults: a MRI-based study
Source: Front Aging Neurosci. 2025 Nov 24;17:1653074. doi: 10.3389/fnagi.2025.1653074 (PMC12682785; doi:10.3389/fnagi.2025.1653074)
Supplement: Supplementary file 2 [file Data_Sheet_2.csv]

patient_id
23488
23489
23490
23492
23493
23494
23495
23497
23498
23499
23500
23501
23502
23503
23504
23505
23506
23507
23508
23509
23510
23512
23513
23514
23515
23516
23517
23518
23519
23521
23522
23523
23526
23527
23528
23529
23531
23532
23534
23536
23537
23539
23540
23541
23543
23544
23545
23546
23547
23550
23551
23552
23553
23554
23555
23556
23557
23558
23559
23560
23561
23563
23564
23565
23566
23567
23568
23569
23570
23571
23572
23575
23576
23577
23578
23579
23580
23581
23582
23585
23589
23591
23592
23593
23594
23595
23597
23598
23599
23600
23603
23604
23605
23606
23608
23609
23610
23611
23612
23613
23614
23615
23618
23619
23620
23622
23623
23624
23625
23626
23628
23630
23631
23632
23633
23636
23637
23640
23641
23642
23643
23645
23646
23647
23648
23651
23656
23657
23658
23659
23660
23661
23662
23663
23666
23667
23671
23673
23678
23679
23680
23681
23682
23684
23685
23686
23687
23688
23689
23690
23691
23692
23695
23697
23698
23701
23702
23705
23706
23707
23708
23709
23711
23712
23714
23715
23716
23717
23718
23719
23722
23723
23724
23725
23726
23727
23728
23729
23730
23732
23734
23736
23737
23738
23739
23740
23741
23744
23746
23747
23749
23750
23751
23752
23753
23755
23756
23757
23758
23759
23760
23761
23762
23763
23764
23765
23767
23769
23770
23771
23774
23779
23780
23782
23783
23784
23786
23787
23789
23791
23792
23793
23794
23795
23797
23798
23800
23801
23802
23804
23805
23806
23807
23808
23809
23811
23812
23813
23814
23815
23816
23817
23818
23819
23820
23823
23825
23826
23827
23828
23829
23830
23831
23832
23833
23835
23837
23838
23839
23840
23841
23842
23843
23844
23845
23846
23848
23850
23851
23852
23853
23854
23856
23858
23861
23862
23863
23864
23865
23866
23867
23868
23869
23870
23872
23874
23875
23876
23877
23878
23881
23882
23883
23884
23885
23886
23887
23888
23890
23892
23893
23894
23897
23898
23899
23900
23901
23902
23903
23904
23907
23909
23911
23912
23913
23916
23918
23919
23920
23921
23922
23924
23925
23926
23932
23934
23935
23936
23938
23939
23941
23942
23944
23945
23946
23948
23949
23950
23951
23952
23953
23954
23956
23957
23958
23959
23960
23961
23962
23963
23964
23965
23968
23969
23970
23972
23974
23975
23976
23979
23986
23989
23993
23995
23996
23997
23998
24000
24001
24003
24004
24005
24006
24007
24009
24010
24011
24012
24016
24017
24019
24020
24021
24022
24023
24026
24029
24030
24032
24033
24034
24037
24038
24041
24042
24043
24044
24045
24046
24047
24049
24051
24052
24053
24054
24055
24056
24057
24058
24060
24062
24063
24065
24067
24068
24069
24070
24072
24073
24074
24077
24078
24079
24080
24081
24082
24088
24089
24091
24093
24095
24096
24101
24103
24107
24109
24110
24111
24112
24115
24116
24117
24118
24119
24123
24124
24125
24126
24127
24128
24129
24130
24131
24132
24134
24135
24136
24137
24138
24139
24141
24142
24143
24145
24146
24147
24148
24149
24150
24153
24154
24155
24156
24157
24162
24163
24164
24165
24166
24167
24168
24171
24173
24174
24176
24177
24178
24179
24182
24184
24188
24189
24190
24192
24193
24198
24200
24202
24203
24204
24205
24208
24209
24210
24211
24212
24213
24216
24217
24218
24219
24221
24222
24223
24224
24225
24226
24227
24228
24229
24230
24231
24232
24233
24236
24237
24238
24240
24244
24245
24246
24247
24248
24249
24250
24251
24252
24255
24256
24257
24259
24260
24261
24262
24263
24264
24266
24267
24269
24270
24271
24272
24274
24276
24277
24279
24281
24282
24283
24284
24285
24286
24287
24288
24291
24292
24294
24295
24296
24298
24300
24302
24305
24306
24307
24310
24311
24312
24315
24316
24317
24318
24319
24321
24322
24323
24327
24328
24329
24330
24331
24332
24333
24336
24337
24339
24340
24341
24342
24344
24346
24348
24350
24351
24352
24353
24354
24355
24356
24358
24359
24362
24364
24365
24366
24368
24369
24371
24372
24374
24375
24377
24380
24381
24382
24383
24386
24387
24388
24390
24391
24395
24396
24399
24402
24403
24405
24407
24408
24411
24412
24414
24416
24417
24418
24419
24420
24421
24422
24423
24425
24426
24427
24428
24430
24431
24432
24436
24440
24441
24442
24444
24445
24446
24447
24448
24449
24450
24452
24455
24456
24457
24459
24460
24462
24464
24467
24468
24469
24470
24471
24472
24473
24474
24475
24476
24477
24479
24480
24481
24482
24483
24484
24485
24487
24489
24490
24492
24493
24494
24495
24497
24498
24499
24500
24502
24503
24504
24505
24506
24507
24508
24510
24511
24512
24514
24516
24517
24518
24520
24522
24525
24526
24527
24528
24529
24530
24531
24534
24536
24537
24538
24539
24540
24541
24542
24545
24546
24548
24549
24552
24553
24554
24558
24559
24560
24561
24563
24565
24566
24567
24569
24570
24572
24573
24574
24575
24576
24577
24580
24582
24583
24584
24585
24586
24588
24592
24593
24595
24596
24597
24598
24600
24601
24602
24603
24605
24606
24608
24610
24611
24613
24614
24615
24616
24619
24622
24623
24624
24625
24626
24628
24630
24631
24632
24633
24634
24635
24639
24640
24642
24643
24644
24645
24647
24648
24649
24650
24651
24653
24656
24657
24659
24660
24661
24662
24664
24665
24666
24667
24668
24670
24671
24673
24674
24675
24676
24677
24679
24682
24683
24684
24685
24686
24688
24690
24691
24692
24694
24696
24698
24699
24700
24701
24702
24703
24704
24705
24706
24707
24709
24711
24712
24713
24714
24715
24717
24718
24720
24721
24723
24724
24725
24729
24734
24735
24736
24737
24738
24739
24740
24741
24742
24743
24744
24745
24746
24747
24748
24750
24751
24753
24756
24757
24759
24760
24761
24762
24764
24765
24768
24769
24770
24772
24773
24774
24775
24776
24778
24780
24781
24782
24783
24785
24786
24787
24788
24789
24790
24791
24792
24794
24796
24798
24800
24804
24805
24806
24808
24810
24811
24813
24817
24818
24819
24820
24821
24823
24824
24826
24827
24830
24832
24838
24841
24842
24845
24846
24847
24848
24849
24850
24853
24854
24856
24857
24858
24859
24860
24862
24866
24867
24868
24869
24870
24871
24872
24874
24875
24877
24879
24880
24881
24882
24884
24885
24886
24887
24888
24892
24893
24895
24897
24898
24899
24905
24906
24908
24909
24910
24911
24912
24913
24914
24915
24916
24917
24918
24919
24922
24923
24924
24926
24927
24928
24929
24932
24933
24935
24937
24939
24940
24941
24942
24943
24944
24945
24946
24947
24949
24950
24954
24955
24956
24957
24958
24959
24961
24964
24966
24968
24969
24971
24973
24974
24975
24976
24977
24980
24981
24982
24983
24984
24987
24988
24989
24990
24991
24992
24993
24994
24995
24996
25000
25001
25004
25005
25006
25008
25009
25011
25015
25017
25018
25021
25022
25026
25027
25028
25030
25031
25032
25033
25034
25035
25036
25037
25038
25042
25043
25044
25045
25046
25047
25048
25050
25051
25053
25055
25056
25057
25058
25059
25062
25064
25065
25067
25068
25069
25071
25072
25073
25075
25076
25078
25080
25081
25085
25086
25087
25088
25092
25094
25095
25097
25098
25101
25102
25103
25104
25108
25109
25110
25112
25115
25116
25119
25123
25126
25128
25131
25132
25133
25136
25138
25139
25141
25142
25143
25144
25146
25148
25149
25150
25153
25154
25156
25157
25160
25161
25162
25163
25165
25168
25171
25173
25179
25181
25182
25183
25184
25185
25187
25189
25190
25191
25192
25193
25194
25195
25197
25198
25199
25200
25201
25204
25205
25206
25208
25209
25210
25212
25213
25214
25216
25219
25224
25226
25228
25229
25230
25231
25232
25234
25236
25237
25238
25239
25242
25244
25247
25248
25249
25250
25254
25255
25256
25258
25259
25260
25261
25264
25267
25268
25269
25271
25272
25274
25275
25276
25277
25281
25284
25286
25290
25291
25293
25294
25297
25298
25299
25300
25301
25303
25306
25307
25310
25311
25312
25313
25314
25316
25317
25318
25320
25321
25322
25323
25324
25327
25328
25329
25331
25333
25339
25340
25341
25342
25343
25345
25347
25350
25351
25355
25356
25357
25359
25362
25363
25366
25369
25370
25371
25373
25374
25377
25378
25379
25380
25381
25382
25384
25385
25387
25390
25391
25392
25393
25402
25404
25405
25406
25407
25408
25412
25413
25414
25415
25418
25419
25421
25422
25423
25425
25426
25431
25432
25433
25434
25435
25436
25437
25438
25439
25440
25443
25445
25446
25447
25449
25453
25455
25456
25457
25458
25459
25461
25462
25463
25465
25468
25469
25473
25474
25475
25476
25477
25479
25481
25482
25486
25490
25491
25492
25496
25497
25498
25499
25505
25510
25511
25513
25517
25519
25521
25522
25523
25524
25525
25528
25529
25530
25531
25532
25533
25537
25540
25541
25543
25545
25548
25549
25550
25551
25552
25553
25554
25558
25560
25562
25564
25569
25570
25571
25573
25574
25580
25581
25582
25583
